# Supplementary material for: Genomic Evidence of mcr-1.26 IncX4 Plasmid Transmission between Poultry and Humans
Source: Microbiol Spectr. 2023 Jun 26;11(4):e01015-23. doi: 10.1128/spectrum.01015-23 (PMC10434184; doi:10.1128/spectrum.01015-23)
Supplement: Supplemental file 2 — Tables S1 to S3. Download spectrum.01015-23-s0002.xlsx, XLSX file, 0.03 MB [file spectrum.01015-23-s0002.xlsx]

## Sheet: Table S1
Table S1: AQUAMIS QC parameters of sequenced mcr-1.26-harbouring E. coli isolates from Germany.
sample name	species	total length	# reads	Megabases	Q30 base fraction	N50	# contigs	# contigs >1000 bp	Q30 base fraction	coverage depth	read fraction majority genus	contig fraction majority genus	fraction majority species	single-copy orthologs	duplicated orthologs	contam. # SNVs	MLST loci w/ multiple alleles	MLST Loci missing	MLST scheme	MLST ST	# genes	# partial genes	fraction genes recovered	reference coverage	duplication ratio	GC	reference	reference length	reference similarity	fraction mapped reads	insert size	AQUAMIS version
14-AB01188	Escherichia coli	4,939,690	3,251,418	486.754123	0.885122	121.572	195	99	0.885122	97.4743	NA	NA	0.9918	0.98	0.007	NA	NA	NA	NA	NA	4.789	72	0.962383686398733	0.97394	NA	NA	Escherichia coli strain EC590	4,617,703	0.905	0.999888971519503	326.6936340355	v1.3
14-AB02757	Escherichia coli	5,101,779	3,437,907	514.482125	0.88665	119.243	191	100	0.88665	99.4802	NA	NA	0.94471	0.986	0	NA	NA	NA	NA	NA	4.813	67	0.949785908913974	0.96264	NA	NA	Escherichia coli strain 1223	4,716,432	0.85	0.999853399175719	320.198413183296	v1.3
16-AB00667	Escherichia coli	4,892,455	3,344,560	501.11696	0.89243	243.816	147	83	0.89243	101.36	NA	NA	0.99104	0.986	0	NA	NA	NA	NA	NA	4,768	79	0.945202808112324	0.94842	NA	NA	Escherichia coli strain KSC64	4,759,716	0.856	0.999881897768316	303.315429470288	v1.3
16-AB01274	Escherichia coli	5,050,326	3,355,018	503.857627	0.888893	113.412	183	103	0.888893	98.6641	NA	NA	0.97417	0.986	0	NA	NA	NA	NA	NA	4,812	65	0.949202024133904	0.96145	NA	NA	Escherichia coli strain 1223	4,716,432	0.865	0.999884352334324	353.030867258377	v1.3
16-AB01348	Escherichia coli	5,031,266	2,696,306	405.232858	0.886822	132.521	217	119	0.886822	79.6326	NA	NA	0.97975	0.986	0	NA	NA	NA	NA	NA	4,629	116	0.935343977922334	0.9428	NA	NA	Escherichia coli strain 1283	4,677,088	0.823	0.999827912707237	335.482559316528	v1.3
16-AB01455	Escherichia coli	5,198,973	3,462,714	519.465753	0.89302	81.536	270	164	0.89302	98.716	NA	NA	0.96308	0.986	0	NA	NA	NA	NA	NA	4,415	183	0.901391883944325	0.91045	NA	NA	Escherichia coli strain WCHEC1613	4,671,098	0.709	0.999751639898646	323.390950808169	v1.3
16-AB02309	Escherichia coli	4,956,908	3,712,283	554.523429	0.873425	148.722	140	74	0.873425	107.682	NA	NA	0.99316	0.98	0.007	NA	NA	NA	NA	NA	4,485	79	0.946691557768098	0.94919	NA	NA	Escherichia coli IAI1	4,700,560	0.798	0.999786654196353	356.043383861442	v1.3
16-AB02976	Escherichia coli	5,155,577	3,473,714	519.837354	0.871199	193.299	184	104	0.871199	97.5839	NA	NA	0.99426	0.986	0	NA	NA	NA	NA	NA	4,660	95	0.91424726014228	0.92452	NA	NA	Escherichia coli strain D7	4,827,779	0.741	0.999291824254962	352.806260284568	v1.3
20-AB00574	Escherichia coli	5,389,466	2,251,248	333.739694	0.850583	174.540	441	96	0.850583	60.6435	NA	NA	0.97815	0.986	0	NA	NA	NA	NA	NA	4,420	76	0.89170963903213	0.91285	NA	NA	Escherichia coli strain M3	4,940,434	0.738	0.999944031044114	339.517974036038	v1.3
20-AB00891	Escherichia coli	4,768,943	3,339,861	491.568372	0.856676	103.418	258	112	0.856676	101.601	NA	NA	0.96933	0.986	0	NA	NA	NA	NA	NA	4,377	66	0.929692404268675	0.93575	NA	NA	Escherichia coli strain Ecol_422	4,747,607	0.883	0.999924847171784	293.798335241024	v1.3
20-AB01546	Escherichia coli	4,979,217	1,057,986	250.827303	0.922287	137.297	191	102	0.922287	49.8951	NA	NA	0.97207	0.986	0	NA	NA	NA	NA	NA	4,402	90	0.93876698014629	0.94187	NA	NA	Escherichia coli strain 26561	4,719,625	0.833	0.999638936621089	351.403548622865	v1.3
18-AB01434	Escherichia coli	5,069,781	2,117,343	311.2	0.873	65.552	306	150	0.873	60.5	0.955	0.977	0.953	0.986	0	2	0	0	ecoli	10	4,187	157	0.873	0.89	1.011	50.55	Escherichia coli strain CFSAN064036	4,815,114	0.748	1	289	v1.3.8
18-AB02652	Escherichia coli	5,008,694	2,056,347	304.1	0.874	101.788	282	114	0.874	59.8	0.984	0.98	0.972	0.986	0	0	0	0	ecoli	4981	4,556	60	0.939	0.953	1.003	50.48	Escherichia coli strain MRSN346355	4,794,148	0.877	1	326	v1.3.8
22-AB00280	Escherichia coli	4,946,538	2,716,496	400.4	0.848	332.624	113	42	0.848	80.1	0.979	0.995	0.977	0.993	0	0	0	0	ecoli	3776	4,438	92	0.881	0.898	1.002	50.56	Escherichia coli O157:H16 strain Santai	5,104,557	0.757	1	307	v1.3.8
22-AB00571	Escherichia coli	5,045,539	1,781,047	262.6	0.881	94.492	257	122	0.881	51.4	0.987	0.979	0.986	0.986	0	2	0	0	ecoli	4981	4,595	70	0.949	0.964	1.003	50.47	Escherichia coli strain MRSN346355	4,794,148	0.877	1	354	v1.3.8
22-AB01721	Escherichia coli	5,233,313	2,294,141	335.9	0.854	89.587	380	143	0.854	63.1	0.955	0.978	0.953	0.986	0	0	0	0	ecoli	4981	4,544	84	0.942	0.956	1.007	50.45	Escherichia coli strain MRSN346355	4,794,148	0.84	1	271	v1.3.8
NA, not available in the AQUAMIS version 1.3.

## Sheet: Table S2
Table S2: Overview of relevant genomic and phenotypic characteristics of mcr-1.26-harbouring E. coli isolates from Germany.
Isolates	14-AB01188	14-AB02757	16-AB00667	16-AB01274	16-AB01348	16-AB01455	16-AB02309	16-AB02976	18-AB01434	18-AB02652	20-AB00574	20-AB00891	20-AB01546	22-AB00280	22-AB00571	22-AB01721	803-18
Source	Turkey, meat*	Turkey, meat*	Turkey, cecum#	Turkey, cecum#	Turkey, feces†	Turkey, meat*	Chicken, meat*	Broiler, feces†	Chicken, meat*	Turkey, cecum#	Turkey, cecum#	Chicken, meat*	Turkey, cecum#	Chicken, meat*	Turkey, meat*	Turkey, meat*	Human, blood culture
Year	2014	2014	2016	2016	2016	2016	2016	2016	2018	2018	2020	2020	2020	2022	2022	2022	2018
Origin in Germany	Bavaria	Lower Saxony	Saxony	Lower Saxony	Lower Saxony	Mecklenburg-Western Pomerania	Brandenburg	Lower Saxony	Rhineland-Palatinate	Lower Saxony	Lower Saxony	Brandenburg	Lower Saxony	North Rhine-Westphalia	Schleswig-Holstein	Saxony	Hesse
Database accession
GenBank assembly no.											GCA_024998065.1	GCA_024998045.1					GCA_010806905.1
Bioproject no.	PRJNA726012	PRJNA726012	PRJNA726012	PRJNA726012	PRJNA726012	PRJNA726012	PRJNA726012	PRJNA726012	PRJNA726012	PRJNA726012	PRJNA726012	PRJNA726012	PRJNA726012	PRJNA726012	PRJNA726012	PRJNA605141	PRJNA605141
Biosample no.	SAMN31082644	SAMN31083434	SAMN31083481	SAMN31083482	SAMN31083483	SAMN31083485	SAMN31083571	SAMN31083737	SAMN31083756	SAMN31083973	SAMN18917895	SAMN18917900	SAMN31083987	SAMN31083989	SAMN31083990	SAMN31953606	SAMN14048832
Phylogroup1	A	A	B1	A	A	A	B1	B1	A	A	B1	A	A	E	A	A	B1
Serotype2	O101:H10	O101:H9	O89:H38	O101:H9	O101:H10	O118/O151:H29	O8:H30	O76:H28	O177:H25	O101:H9	O21:H9 (100%:100%)	O101:H10	O101:H9	O166:H45	O101/O8:H17	O101:H9	O-:H45
(% Identity)	(100%:99.84%)	(100%:98.86%)	(100%:99.78%)	(100%:98.86%)	(100%:99.84%)	(100%:97.97%)	(100%:99.94%)	(100%:100%)	(99.69%:100%)	(100%:98.86%)		(100%:99.92%), Onovel32:H10	(100%:98.86%)	(100%:99.82%)	(100%:99.9%)	(100%:98.86%)	(- :98.36%)
MLST-type3	744	744	154	744	10	48	1431	224	10	4981	533	10	10	3776	4981	4981	155
cgMLST4 (% called alleles)	29209 (94.95%)	161706 (95.26%)	118472 (94.95%)	161706 (95.38%)	33968 (95.15%)	192428 (93.95%)	59506 (95.58%)	187298 (95.34%)	158531 (88.18%)	38972 (95.3%)	47988 (98.61%)	102525 (97.69%)	5230 (95.15%)	114637 (95.15%)	142590 (95.3%)	38972 (94.87%)	138528 (95.5%)
Genome size5 [bp]	4,939,690	5,101,779	4,892,455	5,050,326	5,031,266	5,198,973	4,956,908	5,155,577	5,069,781	5,008,694	5,389,466	4,768,943	4,979,217	4,946,538	5,045,539	5,233,313	4,921,290
Total genes6	4.937	5.135	4.915	5.071	5.064	5.343	4.923	5.13	5.203	4.979	5.487	4.662	5.059	4.777	4.996	5.257	4.854
Genetic resistance determinants7 (% identity)
Aminoglycoside	aph(3')-Ia (100%)	aph(3')-Ia (100%)		aph(3')-Ia (100%)		aadA1 (100%)		aadA1 (100%)	aadA1 (100%)	aadA1 (100%)	aadA1 (100%)	aac(6')-Ib-cr (100%)		aac(3)-IId (99.88%)	aadA1 (100%)	aadA1 (100%)	aadA17 (98.86%)
	aph(3'')-Ib (100%)	aph(3'')-Ib (100%)		aph(3'')-Ib (100%)		aadA2b (99.87%)	aph(3'')-Ib (100%)	aph(3'')-Ib (100%)		aadA2b (99.87%)	aph(3'')-Ib (100%)		aph(3'')-Ib (99.87%)	aadA17 (100%)	aadA2b (99.87%)	aadA2b (99.87%)	aph(3'')-Ib (100%)
	aadA5 (100%)	aadA5 (100%)		aadA5 (100%)			aph(6)-Id (100%)	aph(6)-Id (100%)			aph(6)-Id (100%)		aph(6)-Id (100%)		aadA5 (100%)		aph(6)-Id (100%)
	aph(6)-Id (100%)	aph(6)-Id (100%)		aph(6)-Id (100%)											aph(3')-Ia (100%)
															aph(3'')-Ib (100%)
															aph(6)-Id (100%)
Beta-lactam	blaTEM-1B (100%)	blaTEM-135 (99.88%)	blaTEM-1B (100%)	blaTEM-135 (99.88%)	blaTEM (99.87% identity,	blaTEM-1B (100%)	blaCTX-M-15 (100%)	blaCTX-M-1 (100%)	blaTEM-1B (100%)	blaCTX-M-15 (100%)	blaCTX-M-27 (100%)	blaCTX-M-15 (100%)	blaTEM-135 (99.88%)	blaTEM-1B (100%)	blaCTX-M-15 (100%)	blaCTX-M-15 (100%)	blaTEM-1B (100%)
					90% coverage)		blaTEM-1B (100%)	blaTEM-1B (100%)			blaTEM-135 (99.88%)	blaOXA-1 (100%)		blaCTX-M-55 (100%)	blaTEM-135 (99.84%)
Colistin	mcr-1.26 (100%)	mcr-1.26 (100%)	mcr-1.26 (100%)	mcr-1.26 (100%)	mcr-1.26 (100%)	mcr-1.26 (100%)	mcr-1.26 (100%)	mcr-1.26 (100%)	mcr-1.26 (100%)	mcr-1.26 (100%)	mcr-1.26 (100%)	mcr-1.26 (100%)	mcr-1.26 (100%)	mcr-1.26 (100%)	mcr-1.26 (100%)	mcr-1.26 (100%)	mcr-1.26 (100%)
Folate pathway antagonist	dfrA17 (100%)	dfrA17 (100%)		dfrA17 (100%)			dfrA14 (100%)	dfrA1 (99.79%)	dfrA1 (99.79%)		dfrA1 (99.79%)			dfrA14 (100%)	dfrA17 (100%)		dfrA14 (100%)
	sul1 (100%)	sul1 (100%)		sul1 (100%)		sul3 (100 %)	sul2 (100 %)	sul1 (100%)	sul1 (100%)	sul3 (100 %)	sul1 (100%, pl)			sul3 (100 %)	sul2 (99.88 %)	sul3	sul2 (100 %)
	sul2 (100 %)	sul2 (100 %)		sul2 (100 %)				sul2 (100 %)			sul2 (99.88 %)				sul3 (100 %)
Lincosamide									Inu(F) (100%)					Inu(F) (100%)			Inu(F) (100%)
Macrolide	mph(A) (100%)	mph(A) (100%)		mph(A) (100%)				mph(B) (100%)
	mdf(A) (99.92%)	mdf(A) (99.92%)	mdf(A) (98.46%)	mdf(A) (99.92%)	mdf(A) (99.92%)	mdf(A) (99.92%)	mdf(A) (98.95%)	mdf(A) (98.46%)	mdf(A) (98.86%)		mdf(A) (99.03%)		mdf(A) (99.92%)				mdf(A) (98.46%)
Phenicol	catA1 (99.85%)	catA1 (99.85%)		catA1 (99.85%)		cmlA1 (99.92%)		catA1 (99.85%)		cmlA1 (99.92%)	florR (98.19%)				cmlA1 (99.92%)	cmlA1 (99.92%)
Quinolone	gyrA_S83L	gyrA_S83L		gyrA_S83L	gyrA_S83L	gyrA_S83L	gyrA_S83L	gyrA_S83L	gyrA_S83L	gyrA_S83L	gyrA_S83L	gyrA_S83L			gyrA_S83L	gyrA_S83L	gyrA_S83L
				gyrA_D87N	gyrA_D87N		gyrA_D87N	gyrA_D87N		gyrA_D87N	gyrA_D87N	gyrA_D87N			gyrA_D87N	gyrA_D87N
				parC_A56T	parC_S80I		parC_S80I	parC_S80I		parC_S80I	parC_S80I	parC_S80I			parC_S80I	parC_S80I
				parC_S80I			parE_S458A			parE_S458A		parE_S458A			parE_S458A	parE_S458A
							qnrS1 (100%)							qnrS1 (100%)
Tetracycline	tet(B) (100%)	tet(B) (100%)		tet(B) (100%)		tet(A) (100%)	tet(A) (100%)	tet(A) (100%)	tet(A) (100%)		tet(A) (99.92%)	tet(B) (100%)	tet(A) (99.92%)		tet(B) (100%)		tet(A) (100%)
											tet(B) (100%)
Amino acid exchanges in colistin resistance proteins
			PmrB D283Ga			PmrB H2Ra	PmrB D283Ga	PmrB D283Ga			PmrB D283Ga			PmrB H2Ra			PmrB D283Ga
			PmrB Y358Nb				PmrB Y358Nb	PmrB Y358Nb			PmrB Y358Nb			PmrB A242Tc			PmrB Y358Nb
								PmrA G144Sa						PmrB D283Ga
														PmrB V351Ib
Plasmid analysis with incompatibility group prediction8 (%identity)
	IncX4 (100%)	IncX4 (100%)	IncX4 (100%)	IncX4 (100%)	IncX4 (100%)	IncX4 (100%)	IncX4 (100%)	IncX4 (100%)	IncX4 (100%)	IncX4 (100%)	IncX4 (100%)	IncX4 (100%)	IncX4 (100%)	IncX4 (100%)	IncX4 (100%)	IncX4 (100%)	IncX4 (100%)
	IncFIA (100%)	IncI1-I (100%)	IncFIA (99.74%)	IncQ1 (100%)	IncFIB (98.39%)	IncI1-I (100%)	IncFIB (100%)	IncQ1 (100%)	IncFIB (99.12%)	p0111 (98.53%)	IncFII (100%)	Col (100%)	IncFII (99.62%)	IncX1 (98.66%)	IncI2 (100%)	Col8282 (100%)	IncI1-I (98.59%)
	IncQ1 (100%)	IncQ1 (100%)	IncFIB (98.83%)	Col (100%)	IncFIC (95.79%)	IncI2 (100%)	IncY (98.82%)	IncI1-I (99.3%)	IncX1 (98.66%)	IncFIB (98.24%)	IncFIA (99.74%)	IncFIB (98.53%)	IncFIB (98.39%)	Col440I (95.61%)	IncQ1 (100%)	p0111 (98.53%)	IncFIB (98.39%)
	IncFIB (99.82%)	IncFIB (97.51%)	IncFIC (98.6%)	IncFIB (97.51%)		Col8282 (100%)		IncFIB (98.39%)	IncFII (96.56%)	IncI2 (98.14%)	IncFIB (98.39%)	IncFII (95.09%)			p0111 (98.53%)	IncFIB (98.24%)	IncFIC (95.79%)
	IncFIC (95.59%)	IncFIC (95.79%)	p0111 (98.53%)	IncFIC (95.79%)		IncFIB (98.53%)		IncFIC (95.79%)		IncFII (97.69%)	Col156 (98.03%)				IncFIB (98.39%)	IncFII (97.69%)
		Col (95%)				p0111 (98.53%)				Col156 (96.1%)	IncI1-I (95.65%)				IncFIC (95.79%)
						IncFII (95.09%)
Virulence gene detection9 (% identity)
	aslA (94.21%)	aslA (94.21%)	anr (92.96%)	aslA (94.21%)	aslA (94.21%)	aslA (93.96%)	capU (99.91%)	anr (95.77%)	aslA (93.96%)	aslA (94.21%)	anr (92.02%)	aslA (94.21%)	aslA (94.21%)	aslA (94.69%)	aslA (94.21%)	aslA (94.21%)	anr (95.77%)
	anr (95.77%)	anr (95.77%)	csgA (98.9%)	anr (95.77%)	anr (95.77%)	anr (93.9%)	csgA (99.56%)	cib (100%)	anr (93.43%)	cba (100%)	csgA (98.9%)	anr (93.9%)	anr (93.9%)	afaA (100%)	anr (95.77%)	cba (100%)	cea (100%)
	csgA (100%)	cba (100%)	fimH (100%)	cba (100%)	csgA (100%)	astA (97.47%)	fdeC (95.51%)	cma (100%)	cma (100%)	cia (94.47%)	fdeC (96.1%)	astA (97.47%)	cma (99.75%)	afaB (99.09%)	cea (100%)	cia (94.47%)	csgA (98.9%)
	cvaC (100%)	cea (100%)	gad (99.91%)	cia (94.47%)	cvaC (100%)	cib (99.63%)	fimH (100%)	csgA (98.9%)	csgA (100%)	cma (100%)	fimH (100%)	capU (100%)	csgA (100%)	air (94.79%)	csgA (100%)	cma (100%)	etsC (100%)
	etsC (100%)	cia (94.47%)	hlyE (99.13%)	cma (100%)	etsC (100%)	csgA (99.78%)	gad (100%)	cvaC (100%)	cvaC (100%)	csgA (100%)	fyuA (100%)	csgA (100%)	cvaC (100%)	chuS (100%)	cvaC (100%)	csgA (100%)	fdeC (95.49%)
	fdeC (92.86%)	cib (99.63%)	iss (99.37%)	csgA (100%)	fdeC (91.46%)	espY2 (98.07%)	hlyE (100%)	etsC (100%)	fdeC (92.86%)	cvaC (100%)	gad (100%, coverage 71.2%)	etsC (100%)	fimH (100%)	chuA (100%)	etsC (100%)	cvaC (100%)	fimH (100%)
	fimH (100%)	cma (100%)	ipfA (100%)	cvaC (100%)	gad (100%)	etsC (100%)	iss (99.32%)	fdeC (92.51%)	fimH (100%)	etsC (100%)	hha (91.67%)	fdeC (92.84%)	hlyE (100%)	chuT (100%)	fdeC (92.84%)	etsC (100%)	gad (100%)
	gad (100%)	csgA (100%)	nlpl (99.77%)	etsC (100%)	hha (93.33%)	fimH (100%)	lpfA (100%)	fimH (100%)	gad (99.88%)	fdeC (92.84%)	hlyE (99.13%)	fimH (100%)	hra (96.09%)	chuW (100%)	fyuA (100%)	fdeC (92.84%)	hha (93.33%)
	hlyE (100%)	cvaC (100%)	ompT (100%)	fdeC (92.86%)	hlyE (100%)	gad (100%)	nlpl (99.77%)	fyuA (99.95%)	hlyE (97.82%)	fyuA (99.95%)	hra (97.3%)	hha (93.33%)	iucC (100%)	chuX (100%)	gad (100%)	fyuA (99.95%)	hlyE (99.13%)
	hlyF (100%)	etsC (100%)	terC (100%)	fimH (100%)	hlyF (100%)	hlyE (100%)	terC (99.38%)	gad (99.9%)	hlyF (100%)	hha (90%)	irp2 (100%)	hlyE (100%)	iutA (99.95%)	chuY (100%)	hlyE (100%)	hha (90%)	hlyF (100%)
	iroN (100%)	fdeC (92.86%)	traJ (98.84%)	gad (100%)	iroN (100%)	hra (95.82%)	yehA (98.16%)	hha (97.18%)	iroN (100%)	hlyE (100%)	iss (100%)	hlyF (100%)	nlpl (99.77%)	chuU (100%)	hlyF (100%)	hlyE (100%)	iroN (100%)
	iss (100%)	fimH (100%)	traT (100%)	hlyE (100%)	iss (100%)	iroN (99.95%)	yehB (97.82%)	hlyE (99.13%)	iss (100%)	hlyF (99.91%)	iucC (100%)	iroN (99.91%)	papC (100%)	csgA (100%)	iroN (100%)	hlyF (99.91%)	irp2 (100%)
	iucC (100%)	gad (100%)	tsh (99.95%)	hlyF (100%)	iucC (100%)	iss (100%)	yehC (98.67%)	hlyF (100%)	nlpl (99.77%)	iroN (100%)	iutA (100%)	iss (100%)	sitA (100%)	eilA (97.7%)	irp2 (100%)	hra (97.3%)	iss (100%)
	iutA (100%)	hlyE (100%)	yehA (98.45%)	iroN (100%)	iutA (100%)	mchF (99.95%)	yehD (98.53%)	iroN (100%)	ompT (99.9%)	irp2 (99.98%)	lpfA (100%)	mchF (99.95%)	terC (100%)	espY2 (98.6%)	iss (100%)	iroN (100%)	iucC (100%)
	mchF (100%)	hlyF (100%)	yehB (97.9%)	iss (100%)	mchF (100%)	nlpl (99.77%)		irp2 (100%)	shiA (92.55%)	iss (100%)	nlpl (99.77%)	nlpl (99.77%)	traJ (99.86%)	fdeC (95.51%)	iucC (100%)	irp2 (99.97%)	iutA (100%)
	nlpl (99.77%)	iroN (100%)	yehC (98.67%)	iucC (100%)	nlpl (99.77%)	terC (100%)		iss (100%)	sitA (100%)	iucC (100%)	ompT (100%)	ompT (99.16%)	traT (99.87%)	fimH (100%)	iutA (100%)	iss (100%)	lpfA (100%)
	ompT (98.85%)	iss (100%)	yehD (98.71%)	iutA (100%)	ompT (99.9%)	traJ (98.11%)		iucC (100%)	terC (100%)	iutA (100%)	papI (100%)	terC (100%)	yehA (97.97%)	gad (100%)	mchF (100%)	iucC (100%)	mchF (100%)
	sitA (100%)	iucC (100%)		mchF (100%)	papC (91.09%)	traT (100%)		iutA (100%)	tia (99.73%)	mchF (100%)	papB (100%)	traJ (98.11%)	yehB (97.78%)	hlyE (100%)	nlpl (99.77%)	iutA (100%)	nlpl (99.77%)
	terC (99.9%)	iutA (100%)		nlpl (99.77%)	shiA (94.43%)	yehA (97.97%)		lpfA (100%)	traJ (100%)	nlpl (99.77%)	papA_F19 (100%)	traT (100%)	yehC (97.78%)	iss (100%)	ompT (99.9%)	mchF (100%)	ompT (100%)
	traJ (98.84%)	mchF (100%)		ompT (98.95%)	sitA (100%)	yehB (97.74%)		nlpl (99.77%)	traT (100%)	ompT (98.64%)	shiA (94.46%)	yehA (99.13%)	yehD (98.53%)	nlpl (99.77%)	sitA (100%)	nlpl (99.77%)	papC (99.2%)
	traT (100%)	nlpl (99.77%)		papC (99.96%)	terC (99.9%)	yehC (97.78%)		ompT (98.85%)	yehC (97.93%)	sitA (100%)	sitA (100%)	yehB (99.36%)		shiA (91.98%)	terC (98.6%)	ompT (98.64%)	sitA (100%)
	tsh (99.95%)	ompT (98.85%)		shiA (94.26%)	tia (99.86%)	yehD (98.53%)		papC (95.45%)	yehD (98.34%)	terC (98.6%)	terC (100%)			terC (99.02%)	tia (99.86%)	sitA (100%)	terC (100%)
	yehA (97.97%)	shiA (94.26%)		sitA (100%)	traJ (98.86%)			sitA (100%)		traJ (98.25%)	tia (100%)			tia (94.18%)	traJ (99.86%)	terC (98.6%)	tia (100%)
	yehB (97.82%)	sitA (100%)		terC (99.9%)	traT (100%)			terC (100%)		traT (99.73%)	traT (100%)			yehB (99.07%)	traT (100%)	tia (95.37%)	traT (100%)
	yehC (97.78%)	terC (99.9%)		tia (100%)	yehA (97.97%)			traJ (99.89%)		tsh (99.95%)	yehA (98.06%)			yehC (98.81%)	yehA (99.13%)	traJ (98.25%)	yehA (98.06%)
	yehD (98.53%)	tia (100%)		traJ (99.71%)	yehB (97.82%)			traT (100%)		yehA (99.13%)	yehB (97.86%)			yehD (98.34%)	yehB (99.31%)	traT (99.73%)	yehB (97.86%)
		traJ (99.71%)		traT (100%)	yehC (97.63%)			yehA (97.1%)		yehB (99.31%)	yehC (98.52%)				yehC (98.37%)	tsh (99.95%)	yehC (98.52%)
		traT (100%)		tsh (99.95%)	yehD (98.53%)			yehB (97.82%)		yehC (98.37%)	yehD (98.53%)				yehD (98.71%)	yehA (99.13%)	yehD (98.71%)
		tsh (99.95%)		yehA (97.97%)				yehC (97.63%)		yehD (98.71%)						yehB (99.31%)
		yehA (97.97%)		yehB (97.82%)				yehD (98.71%)								yehC (98.37%)
		yehB (97.82%)		yehC (97.78%)												yehD (98.71%)
		yehC (97.78%)		yehD (98.53%)
		yehD (98.53%)
* Raw meat from retail.
# Cecum samples were taken during the slaughter process.
† feces samples were taken from the animal farm.
1 Phylogroup was determined using the web based tool ClermonTyper (http://clermontyping.iame-research.center/).
2-4,7-9 In silico analysis was performed using web-based tools SeroTypeFinder 2.0.1, MLST-Finder 2.0.9, cgMLSTFinder 1.2, ResFinder 4.1, PlasmidFinder 2.1, and VirulenceFinder 2.0.3 of the Center for Genomic Epidemiology (www.genomicepidemiology.org). The percentage of identity of the target sequence compared to the reference is given in parentheses.
5 The genome size was determined using the AQUAMIS pipeline (https://gitlab.com/bfr_bioinformatics/AQUAMIS/).
6 the total gene count was obtained using the NCBI Prokaryotic Genome Annotation Pipeline (PGAP).
n.d., not determined
n.f., not found
a polymorphism does not contribute to colistin resistance. b Reported polymorphism but its association with colistin resistance is unknown and not experimentally confirmed. c Unknown contribution to colistin resistance.

## Sheet: Table S3
Table S3: Reported mcr-1.26 genes.
GenBank Accession		LR882927.1	MT929278.1	MT929276.1
mcr-gene		mcr-1.26	mcr-1.26	mcr-1.26
Size [bp]		33.31	33.31	33.308
Mobile genetic element Finder	Inc group	IncX4	IncX4	IncX4
	Mobile genetic element (Accession)	IS26 (X00011)	IS26 (X00011)	IS26 (X00011)
Nucleotide alignment using pEc141188 as reference	Max Score	50.937	54.497	54.468
	Total Score	64.007	64.001	63.966
	Query Coverage [%]	100	100	100
	E value	0.0	0.0	0.0
	Identity [%]	99.99	99.99	99.97
Bacterial species		E. coli	E. coli	E. coli
Source		Human	raw turkey meat	raw turkey meat
Collection date		2017	-	-
Collected by		Erasmus University Medical Center, Netherlands	Veterinary	Veterinary
			Research Institute, Czech Republic	Research Institute, Czech Republic
Country		Netherlands	Germany	Germany
In order to identify further mcr-1.26 and associated plasmids, the genes were aligned against the NCBI public database using BlastN (https://blast.ncbi.nlm.nih.gov/Blast.cgi, accessed 13th January 2023).
